# Supplementary material for: Antibacterial Thermosensitive Silver–Hydrogel Nanocomposite Improves Wound Healing
Source: Gels. 2023 Jul 4;9(7):542. doi: 10.3390/gels9070542 (PMC10379397; doi:10.3390/gels9070542)
Supplement: Supplementary file 1 [file gels-09-00542-s001.zip]

Archive with 1 entries (1 files):
- gels-2459356-supplementary.pdf
